# Supplementary material for: Conversion of Similar Xenochemicals to Dissimilar Products: Exploiting Competing Reactions in Whole-Cell Catalysis
Source: Molecules. 2023 Jul 1;28(13):5157. doi: 10.3390/molecules28135157 (PMC10343759; doi:10.3390/molecules28135157)
Supplement: Supplementary file 1 [file molecules-28-05157-s001.zip]

Archive with 1 entries (1 files):
- molecules-2451219-supplementary.pdf
